# Supplementary material for: Efficacy and Optimal Pressure of Continuous Positive Airway Pressure in Intensity-Modulated Radiotherapy for Locally Advanced Lung Cancer
Source: Cancers (Basel). 2022 Sep 2;14(17):4308. doi: 10.3390/cancers14174308 (PMC9454671; doi:10.3390/cancers14174308)
Supplement: Supplementary file 1 [file cancers-14-04308-s001.zip]

Archive with 1 entries (1 files):
- cancers-1858751-supplementary.pdf
